# Supplementary material for: Structured matching models in multimodal information fusion: An optimized Kuhn-Munkres algorithm
Source: PLoS One. 2025 Nov 21;20(11):e0326662. doi: 10.1371/journal.pone.0326662 (PMC12637911; doi:10.1371/journal.pone.0326662)
Supplement: S1 File — (ZIP) [file pone.0326662.s002.zip]

Archive with 12 entries (10 files):
- ╩2╛▌░n/
- 数据包/Code description.txt
- ╩2╛▌░n/Data.xlsx
- 数据包/Data code.txt
- ╩2╛▌░n/Figures/
- ╩2╛▌░n/Figures/Figure 1.vsdx
- ╩2╛▌░n/Figures/Figure 2a.opju
- ╩2╛▌░n/Figures/Figure 2b.opju
- ╩2╛▌░n/Figures/Figure 3.opju
- ╩2╛▌░n/Figures/Figure 4.opju
- ╩2╛▌░n/Figures/Figure 5.opju
- ╩2╛▌░n/Figures/Figure 6.opju
