# Supplementary material for: Structured matching models in multimodal information fusion: An optimized Kuhn-Munkres algorithm
Source: PLoS One. 2025 Nov 21;20(11):e0326662. doi: 10.1371/journal.pone.0326662 (PMC12637911; doi:10.1371/journal.pone.0326662)
Supplement: S1 File — (ZIP) [file pone.0326662.s002.zip › 数据包/Code description.txt]

This code implements a multimodal data loading and processing module for extracting features of speech, visual, and text modalities from CMU-MOSI and IEMOCAP datasets. The speech modality extracts Mel frequency cepstral coefficients (MFCC) through 'librosa', the visual modality extracts facial keypoints through 'Dlib', and the text modality generates high-dimensional semantic embeddings using the 'BERT' model. The code supports local loading and processing of multimodal data on a sample by sample basis, and organizes it into a structured format, providing a reliable data foundation for subsequent multimodal information integration and analysis. This implementation has both scalability and ensures the accuracy and consistency of feature extraction.
