# Supplementary material for: Structured matching models in multimodal information fusion: An optimized Kuhn-Munkres algorithm
Source: PLoS One. 2025 Nov 21;20(11):e0326662. doi: 10.1371/journal.pone.0326662 (PMC12637911; doi:10.1371/journal.pone.0326662)
Supplement: S1 File — (ZIP) [file pone.0326662.s002.zip › ╩2╛▌░n/Data.xlsx]

## Sheet: Figure 2a
				Initial weight value and correlation threshold	Matching accuracy (%) - α i	Computational complexity (seconds) - α i	Information integration efficiency (%) - α i	Matching accuracy (%) - ϵ	Calculation complexity (seconds) - ϵ	Information integration efficiency (%) - ϵ
				0.1	85.4	2.7	78.3	90.4	3.2	83.1
				0.3	88.7	2.9	81.5	91.2	3.1	84.9
				0.5	91.2	3.1	84.9	89.5	3.5	81.8
				0.7	89.8	3.5	82.4	87.8	3.8	79.3
				0.9	86.1	4	79.1	85.6	4.1	76.7

## Sheet: Figure 2b
			Adjust step size	Matching accuracy (%)	Convergence iteration times	Information integration efficiency (%)
			0.01	89.4	350	82.1
			0.03	90.7	270	83.5
			0.05	91.2	200	84.9
			0.07	90.1	180	83.2
			0.1	89.2	150	81.7

## Sheet: Figure 3
				Tmax	Matching accuracy (%)-Euclidean distance	Running time (seconds)-Euclidean distance	Matching accuracy (%)-Cosine distance	Running time (seconds)-Cosine distance
				50	85.2	2.1	82.8	2.3
				100	87.1	2.6	84.6	2.8
				200	87.7	3.1	85.4	3.4
				300	87.9	3.8	85.7	4.2
				400	88	4.3	86.1	4.7
				500	88.1	5.1	86.3	5.6

## Sheet: Figure 4
			method	Matching accuracy (%)	Improvement in information integration efficiency (%)	Running time (seconds)	100 samples (seconds)	500 samples (seconds)	1000 samples (seconds)
			Traditional Kuhn Munkres	68.5	-	3.2	0.85	4.25	8.53
			DeepCCA	72.4	8.5	2.9	0.72	3.81	7.64
			MMTF	74.8	10.2	2.8	0.69	3.52	7.12
			GMN	78.1	12.7	2.5	0.65	3.35	6.87
			CAT	81.9	15.3	2.3	0.6	3.02	6.01
			Improved Kuhn Munkres algorithm	87.7	18.7	2.1	0.58	2.89	5.73

## Sheet: Figure 5
				Data scale	Traditional Kuhn Munkres (seconds)	DeepCCA (seconds)	MMTF (seconds)	GMN (seconds)	CAT (seconds)	Improved Kuhn Munkres (seconds)
				100	0.85	0.72	0.69	0.65	0.6	0.58
				200	1.75	1.53	1.42	1.34	1.23	1.18
				500	4.25	3.81	3.52	3.35	3.02	2.89
				1000	8.53	7.64	7.12	6.87	6.01	5.73
				2000	17.2	15.4	14.31	13.52	11.98	11.32

## Sheet: Figure 6
			method	Average satisfaction rating	standard deviation
			Traditional Kuhn Munkres (seconds)	7.1	0.52
			DeepCCA (seconds)	7.6	0.48
			MMTF (seconds)	7.8	0.45
			GMN (seconds)	8.2	0.43
			CAT (seconds)	8.5	0.41
			Improved Kuhn Munkres (seconds)	8.9	0.38
