# Supplementary material for: Structured matching models in multimodal information fusion: An optimized Kuhn-Munkres algorithm
Source: PLoS One. 2025 Nov 21;20(11):e0326662. doi: 10.1371/journal.pone.0326662 (PMC12637911; doi:10.1371/journal.pone.0326662)
Supplement: S1 File — (ZIP) [file pone.0326662.s002.zip › 数据包/Data code.txt]

import os
import numpy as np
import pandas as pd
import librosa
import dlib
from transformers import BertTokenizer, BertModel

class MultimodalDatasetLoader:
    def __init__(self, mosi_path, iemocap_path):
        """
        Initialize dataset loader for CMU-MOSI and IEMOCAP.

        Parameters:
            mosi_path (str): Path to CMU-MOSI dataset.
            iemocap_path (str): Path to IEMOCAP dataset.
        """
        self.mosi_path = mosi_path
        self.iemocap_path = iemocap_path
        self.tokenizer = BertTokenizer.from_pretrained("bert-base-uncased")
        self.bert_model = BertModel.from_pretrained("bert-base-uncased")

    def load_audio_features(self, audio_path):
        """Extract MFCC features from audio."""
        y, sr = librosa.load(audio_path, sr=None)
        mfcc = librosa.feature.mfcc(y=y, sr=sr, n_mfcc=13)
        return np.mean(mfcc, axis=1)

    def load_visual_features(self, video_frames_path):
        """Extract facial keypoints using Dlib."""
        detector = dlib.get_frontal_face_detector()
        predictor = dlib.shape_predictor("shape_predictor_68_face_landmarks.dat")
        features = []

        for frame in sorted(os.listdir(video_frames_path)):
            frame_path = os.path.join(video_frames_path, frame)
            img = dlib.load_rgb_image(frame_path)
            dets = detector(img, 1)
            for _, d in enumerate(dets):
                shape = predictor(img, d)
                features.append(np.array([[p.x, p.y] for p in shape.parts()]).flatten())
        return np.mean(features, axis=0) if features else np.zeros(68 * 2)

    def load_text_features(self, text):
        """Extract text embeddings using BERT."""
        inputs = self.tokenizer(text, return_tensors="pt", truncation=True, max_length=512, padding=True)
        outputs = self.bert_model(**inputs)
        return outputs.last_hidden_state.mean(dim=1).detach().numpy()

    def load_mosi_data(self):
        """Load CMU-MOSI data and extract features."""
        mosi_data = []
        for sample in os.listdir(self.mosi_path):
            audio_path = os.path.join(self.mosi_path, sample, "audio.wav")
            video_frames_path = os.path.join(self.mosi_path, sample, "frames")
            text_path = os.path.join(self.mosi_path, sample, "transcript.txt")

            with open(text_path, "r") as f:
                text = f.read().strip()

            audio_features = self.load_audio_features(audio_path)
            visual_features = self.load_visual_features(video_frames_path)
            text_features = self.load_text_features(text)

            mosi_data.append({
                "audio_features": audio_features,
                "visual_features": visual_features,
                "text_features": text_features
            })
        return pd.DataFrame(mosi_data)

    def load_iemocap_data(self):
        """Load IEMOCAP data and extract features."""
        iemocap_data = []
        for session in os.listdir(self.iemocap_path):
            session_path = os.path.join(self.iemocap_path, session)
            for sample in os.listdir(session_path):
                audio_path = os.path.join(session_path, sample, "audio.wav")
                video_frames_path = os.path.join(session_path, sample, "frames")
                text_path = os.path.join(session_path, sample, "transcript.txt")

                with open(text_path, "r") as f:
                    text = f.read().strip()

                audio_features = self.load_audio_features(audio_path)
                visual_features = self.load_visual_features(video_frames_path)
                text_features = self.load_text_features(text)

                iemocap_data.append({
                    "audio_features": audio_features,
                    "visual_features": visual_features,
                    "text_features": text_features
                })
        return pd.DataFrame(iemocap_data)

# Example usage
if __name__ == "__main__":
    mosi_path = "path/to/cmu_mosi"
    iemocap_path = "path/to/iemocap"
    loader = MultimodalDatasetLoader(mosi_path, iemocap_path)

    mosi_data = loader.load_mosi_data()
    print("CMU-MOSI data loaded:", mosi_data.head())

    iemocap_data = loader.load_iemocap_data()
    print("IEMOCAP data loaded:", iemocap_data.head())
